# Supplementary material for: Bmps and Id2a Act Upstream of Twist1 To Restrict Ectomesenchyme Potential of the Cranial Neural Crest
Source: PLoS Genet. 2012 May 10;8(5):e1002710. doi: 10.1371/journal.pgen.1002710 (PMC3349740; doi:10.1371/journal.pgen.1002710)
Supplement: Table S1 — Summary of CNCC genes affected by Twist1 depletion in the microarray analysis. (XLS) [file pgen.1002710.s008.xls]

## Sheet: Sheet1
ZEBRAFISH GENE SYMBOL	GFP+/ - in uninjected	GFP+/- in twist1a/1b MO injected	Ratio of ( twist1a/1b MO injected) / Uninjected	Cell type	Reference
nr4a2b	3.7859	18.7491	4.95235	neuron	Blin, M., Norton, W., Bally-Cuif, L., and Vernier, P. (2008) NR4A2 controls the differentiation of selective dopaminergic nuclei in the zebrafish brain. Mol. Cell. Neurosci. 39(4):592-604
opn5	2.42982	10.5282	4.33291	-	Shiraki, T., Kojima, D., and Fukada, Y. (2010) Light-induced body color change in developing zebrafish. Photochem. Photobiol. Sci. 9(11):1498-1504
gch2	3.91543	14.4561	3.69208	pigment	Parichy, D.M., Ransom, D.G., Paw, B., Zon, L.I., and Johnson, S.L. (2000) An orthologue of the kit-related gene fms is required for development of neural crest-derived xanthophores and a subpopulation of adult melanocytes in the zebrafish, Danio rerio. Development 127(14): 3031-3044.
ednrb1	2.06827	5.99623	2.89915	pigment	Parichy, D.M., Ransom, D.G., Paw, B., Zon, L.I., and Johnson, S.L. (2000) An orthologue of the kit-related gene fms is required for development of neural crest-derived xanthophores and a subpopulation of adult melanocytes in the zebrafish, Danio rerio. Development 127(14):3031-3044
rgs3	2.34455	6.25006	2.66578	neuron	Freisinger, C.M., Fisher, R.A., and Slusarski, D.C. (2010) Regulator of g protein signaling 3 modulates wnt5b calcium dynamics and somite patterning. PLoS Genet. 6(7): e1001020.
twist1b	6.87546	17.9951	2.61729	neural crest	Germanguz, I., Lev, D., Waisman, T., Kim, C.H., and Gitelman, I, 2007
FOS like	2.15093	5.47496	2.54539	-	-
Blast hit unnamed	4.86924	11.7524	2.4136	-	-
slco1c1	3.89303	9.31764	2.39342	-	-
epo	3.35977	7.78324	2.3166	-	Chu, C.Y., Cheng, C.H., Chen, G.D., Chen, Y.C., Hung, C.C., Huang, K.Y., and Huang, C.J. (2007) The zebrafish erythropoietin: Functional identification and biochemical characterization. FEBS Lett. 581(22):4265-4271
Blast hit unnamed	3.89128	8.83901	2.27149	-	-
cbx4	2.66285	6.00898	2.2566	-	Le Faou, P., Völkel, P., and Angrand, P.O. (2011) The zebrafish genes encoding the Polycomb Repressive Complex (PRC) 1. Gene 475(1): 10-21.
atp1a1	3.04204	6.57396	2.16104	inner ear	Blasiole, B., Canfield, V.A., Vollrath, M.A., Huss, D., Mohideen, M.A., Dickman, J.D., Cheng, K.C., Fekete, D.M., and Levenson, R. (2006)
slc34a2b	2.74447	5.92866	2.16022	neural crest	Thisse, C., and Thisse, B. (2005) High Throughput Expression Analysis of ZF-Models Consortium Clones. ZFIN Direct Data Submission (http://zfin.org).
no ensemble hits	2.29361	4.89477	2.13409	-	-
zgc:66350	26.6506	56.6718	2.12647	-	ZFIN Staff (2003) Gene Ontology Annotation to "-" Determined by a ZFIN Curator. Manually curated data
trinucleotide repeat containing 6C	2.97694	6.32917	2.12607	-	ZFIN Staff (2003) Gene Ontology Annotation to "-" Determined by a ZFIN Curator. Manually curated data
RAB3A interacting protein (rabin3)-like 1	4.47013	9.40356	2.10364	cranial ganglia	Thisse, C., and Thisse, B. (2005) High Throughput Expression Analysis of ZF-Models Consortium Clones. ZFIN Direct Data Submission (http://zfin.org).
pax7	4.62406	9.67236	2.09175	pigment, neuron	Minchin, J.E., and Hughes, S.M. (2008) Sequential actions of Pax3 and Pax7 drive xanthophore development in zebrafish neural crest. Dev. Biol. 317(2): 508-522.
si:ch211-207k7.1	6.44297	13.3133	2.06633	-	ZFIN Staff (2003) Curation of VEGA Database Links. Automated Data Submission
chromosome 1 open reading frame 63	2.19549	4.47889	2.04004	-	-
keap1	3.32312	6.7761	2.03908	-	ZFIN Staff (2003) Curation of VEGA Database Links. Automated Data Submission
atf3	3.86107	7.84155	2.03093	retinal pigmented epithelium	ZFIN Staff (2003) Curation of VEGA Database Links. Automated Data Submission
aacs	3.46691	7.02003	2.02487	neuron	Thisse, B., Thisse, C. (2004) Fast Release Clones: A High Throughput Expression Analysis. ZFIN Direct Data Submission (http://zfin.org).
snrp70	2.79523	5.63856	2.01721	hematopiesis	ZFIN Staff (2003) Curation of VEGA Database Links. Automated Data Submission
fli1a	12.3833	5.52533	0.446192	ectomesenchyme	Lawson, N. D. and Weinstein, B. M. (2002)
nkd2a	4.41879	1.96157	0.443916	-	Van Raay, T.J., Coffey, R.J., and Solnica-Krezel, L. (2007) Zebrafish Naked1 and Naked2 antagonize both canonical and non-canonical Wnt signaling. Dev. Biol. 309(2): 151-168.
RASSF8 like	3.24296	1.42966	0.44085	CNS	Thisse, B., Thisse, C. (2004) Fast Release Clones: A High Throughput Expression Analysis. ZFIN Direct Data Submission (http://zfin.org).
slc2a9	11.257	4.95545	0.440211	Ionocytes	Hwang, Pung Pung, Lee, Shyh-Jye, Tseng, Yung-Che
ribc1	4.43719	1.93751	0.436652	-	Thisse, C., and Thisse, B. (2005) High Throughput Expression Analysis of ZF-Models Consortium Clones. ZFIN Direct Data Submission (http://zfin.org).
six1a	3.31759	1.43215	0.431684	neuron	Thisse, B., Thisse, C. (2004) Fast Release Clones: A High Throughput Expression Analysis. ZFIN Direct Data Submission (http://zfin.org).
unknown protein	2.81172	1.20401	0.428211	-	-
ACSL6	2.70617	1.15784	0.427852	-	-
pcl	3.95552	1.69024	0.427312	-	ZFIN Staff (2002) Gene Ontology Annotation Through Association of InterPro Records with GO Terms. Automated Data Submission
pcdh18a	3.47082	1.45151	0.418204	ectomesenchyme	Kudoh, T., Tsang, M., Hukriede, N.A., Chen, X., Dedekian, M., Clarke, C.J., Kiang, A., Schultz, S., Epstein, J.A., Toyama, R., and Dawid, I.B. (2001) A gene expression screen in zebrafish embryogenesis. ZFIN Direct Data Submission (http://zfin.org).
per2	3.21239	1.32922	0.413779	-	Ziv, L., Levkovitz, S., Toyama, R., Falcon, J., and Gothilf, Y. (2005) Functional Development of the Zebrafish Pineal Gland: Light-Induced Expression of Period2 is Required for Onset of the Circadian Clock. J. Neuroendocrinol. 17(5): 314-320.
si:ch211-197n10.2	3.63809	1.39544	0.383564	-	Ensembl curators, GOA curators (2006) Automatic transfer of experimentally verified manual GO annotation data to orthologs using Ensembl Compara. Manually curated data
mcph1	2.76682	1.03669	0.374686	-	-
tnc	3.38239	1.26586	0.37425	ectomesenchyme	Schweitzer, J., Becker, T., Lefebvre, J., Granato, M., Schachner, M., and Becker, C.G. (2005) Tenascin-C is involved in motor axon outgrowth in the trunk of developing zebrafish. Dev. Dyn. 234(3): 550-566.
kctd4	2.85431	1.02062	0.357572	-	-
col11a1b	3.18475	-1.10334	0.346445	ectomesenchyme	Fang, M., Adams, J.S., McMahan, B.L., Brown, R.J., and Oxford, J.T. (2010) The expression patterns of minor fibrillar collagens during development in zebrafish. Gene Expr. Patterns 10(7-8): 315-322.
cldn19	4.86352	1.61749	0.332576	-	ZFIN Staff (2003) Gene Ontology Annotation to "-" Determined by a ZFIN Curator. Manually curated data
epha4l	3.41766	1.11164	0.325263	-	Cooke, J.E., Xu, Q.L., Wilson, S.W., and Holder, N. (1997) Characterisation of five novel zebrafish Eph-related receptor tyrosine kinases suggests roles in patterning the neural plate. Dev. Genes Evol. 206: 515-531.
zgc:66479	6.16068	1.90832	0.309758	ectomesenchyme	Thisse, B., Thisse, C. (2004) Fast Release Clones: A High Throughput Expression Analysis. ZFIN Direct Data Submission (http://zfin.org).
unknown protein	5.25963	1.5345	0.291751	-	-
loxl2a	15.116	4.33543	0.286811	ectomesenchyme	Gansner, J.M., Mendelsohn, B.A., Hultman, K.A., Johnson, S.L., and Gitlin, J.D. (2007) Essential role of lysyl oxidases in notochord development. Dev. Biol. 307(2): 202-213.
grem2	4.6211	1.22942	0.266045	ectomesenchyme	Muller, I.I., Knapik, E.W., and Hatzopoulos, A.K. (2006) Expression of the protein related to Dan and Cerberus gene-prdc-During eye, pharyngeal arch, somite, and swim bladder development in zebrafish. Dev. Dyn. 235(10): 2881-2888.
phlda3	8.37054	2.15526	0.257482	-	-
lama4	6.55295	-1.49736	0.228502	ectomesenchyme	Thisse, B., Thisse, C. (2004) Fast Release Clones: A High Throughput Expression Analysis. ZFIN Direct Data Submission (http://zfin.org).
cd248a	6.10672	1.37087	0.224485	-
